# Supplementary material for: Overexpression of Connexin 40 in the Vascular Endothelial Cells of Placenta with Acute Chorioamnionitis
Source: Diagnostics (Basel). 2024 Apr 12;14(8):811. doi: 10.3390/diagnostics14080811 (PMC11048802; doi:10.3390/diagnostics14080811)
Supplement: Supplementary file 1 [file diagnostics-14-00811-s001.zip]

Archive with 1 entries (1 files):
- diagnostics-2913148-supplementary.pdf
